# Supplementary material for: Agra, arboreal beetles of Neotropical forests: pusilla group and piranha group systematics and notes on their ways of life (Coleoptera, Carabidae, Lebiini, Agrina)
Source: Zookeys. 2010 Nov 4;(66):1–28. doi: 10.3897/zookeys.66.684 (PMC3088417; doi:10.3897/zookeys.66.684)
Supplement: XML Treatment for Agra [file zookeys.66.684-treatment1.xml]

<!DOCTYPE tp:taxon-treatment
  PUBLIC "-//TaxonX//DTD Taxonomic Treatment Publishing DTD v0 20100105//EN" "tax-treatment-NSO.dtd">
<tp:taxon-treatment xmlns:tp="http://www.plazi.org/taxpub"><tp:treatment-meta><mixed-citation publication-type="journal"><person-group><name><surname>Erwin</surname><given-names>Terry L.</given-names></name></person-group><article-title><italic>Agra</italic>, arboreal beetles of Neotropical forests: <italic>pusilla</italic> group and <italic>piranha</italic> group systematics and notes on their ways of life (Coleoptera, Carabidae, Lebiini, Agrina)</article-title><source>Zookeys</source><day>4</day><month>11</month><year>2010</year><volume>2010</volume><issue>66</issue><fpage>1</fpage><lpage>28</lpage><pub-id pub-id-type="doi">10.3897/zookeys.66.684</pub-id></mixed-citation></tp:treatment-meta><tp:nomenclature><label>Genus</label><tp:taxon-name>
                        <tp:taxon-name-part taxon-name-part-type="genus">Agra</tp:taxon-name-part>
                    </tp:taxon-name><tp:taxon-authority>Fabricius, 1801</tp:taxon-authority><tp:nomenclature-citation-list><tp:nomenclature-citation><tp:taxon-name>Agra</tp:taxon-name><comment> Fabricius, 1801:224. Type-species: <tp:taxon-name>Agra aenea</tp:taxon-name><xref ref-type="bibr" rid="B24">Fabricius 1801</xref>:224, named first among three species described by Fabricius. Designated by <xref ref-type="bibr" rid="B6">Erwin (1982a)</xref>. <tp:taxon-name>Agridia</tp:taxon-name> Chaudoir, 1861:109. Type-species: <tp:taxon-name>Agridia platyscelis</tp:taxon-name> Chaudoir (1861: 109), named first among two species described by Chaudoir. Designated by <xref ref-type="bibr" rid="B6">Erwin (1982a)</xref>.</comment></tp:nomenclature-citation></tp:nomenclature-citation-list></tp:nomenclature><tp:treatment-sec sec-type="Diagnostic combination"><title>Diagnostic combination.</title><p>Elegant Canopy Beetles</p><p>During evolution toward a canopy domain and away from a likely under canopy sister group, <tp:taxon-name>Agra</tp:taxon-name> adults acquired numerous generic-level autapotypic features as follows: head elongate with prognathate mandibles, securiform labial ultimate palpomeres (<xref ref-type="bibr" rid="B6">Erwin 1982a</xref>), extended cranium, and constricted neck; prothorax elongate and tubular, plural sutures effaced; tarsomeres (<xref ref-type="bibr" rid="B6">Erwin 1982a</xref>) dilated with setiferous pads beneath, claws explanate and pectinate; elytron with latero-basal sinus and latero-apical callus, apex medially and laterally toothed or somewhat produced, apical margin truncate, sinuate, or medially lobed; and male venter variously adorned with setal or pubescent patches; female reproductive system adapted to egg-laying deep in substrate (telescopic) (<xref ref-type="bibr" rid="B19">Erwin 2002</xref>) with (usually) stout, apically-armed with ensiform setae, stylomere 2. Defense system very large (<xref ref-type="bibr" rid="B6">Erwin 1982</xref>). Size. ABL=6.0mm to 29.0mm; TW=1.5mm to 6.0mm.</p></tp:treatment-sec><tp:treatment-sec sec-type="Note"><title>Note.</title><p>For descriptions of species groups previously recognized, refer to (<xref ref-type="bibr" rid="B14">Erwin (1996</xref>, <xref ref-type="bibr" rid="B15">1998</xref>, <xref ref-type="bibr" rid="B19">2002</xref>).<!--PageBreak--></p></tp:treatment-sec><ref-list><ref id="B24"><mixed-citation xmlns:xlink="http://www.w3.org/1999/xlink" xlink:type="simple"><person-group><name name-style="western"><surname>Fabricius</surname><given-names>C</given-names></name></person-group> (<year>1801</year>) <source>Systema eleutheratorum: secundum ordines, genera, species adiecitis symomymis, locis, observationibus, descriptionibus</source>. Tome 1, xxiv + <lpage>506</lpage> pp; Tome 2, <lpage>687</lpage> pp. <publisher-name>Bibliopolii Academici Novi</publisher-name>, <publisher-loc>Kiliae</publisher-loc>.</mixed-citation></ref><ref id="B6"><mixed-citation xmlns:xlink="http://www.w3.org/1999/xlink" xlink:type="simple"><person-group><name name-style="western"><surname>Erwin</surname><given-names>TL</given-names></name></person-group> (<year>1982a</year>)<article-title> <italic>Agra</italic>, arboreal beetles of Neotropical forests: <italic>erythropus</italic> group systematics (Carabidae).</article-title><source>Systematic Entomology</source><volume>7</volume>:<fpage>39</fpage>-<lpage>71</lpage>.</mixed-citation></ref><ref id="B19"><mixed-citation xmlns:xlink="http://www.w3.org/1999/xlink" xlink:type="simple"><person-group><name name-style="western"><surname>Erwin</surname><given-names>TL</given-names></name></person-group> (<year>2002</year>)<article-title> The Beetle Family Carabidae of Costa Rica: Twenty-nine new species of Costa Rican <italic>Agra</italic> Fabricius 1801 (Coleoptera:Carabidae, Lebiini, Agrina).</article-title><source>Zootaxa</source><volume>119</volume>:<fpage>1</fpage>-<lpage>68</lpage>.</mixed-citation></ref><ref id="B14"><mixed-citation xmlns:xlink="http://www.w3.org/1999/xlink" xlink:type="simple"><person-group><name name-style="western"><surname>Erwin</surname><given-names>TL</given-names></name></person-group> (<year>1996</year>)<article-title> Arboreal Beetles of Neotropical Forests: <italic>Agra</italic> Fabricius, the <italic>cayennensis</italic> complex (Coleoptera: Carabidae: Lebiini: Calleidina).</article-title><source>Annales Zoologici Fennici</source><volume>33</volume> (<issue>1</issue>):<fpage>17</fpage>-<lpage>21</lpage>.</mixed-citation></ref><ref id="B15"><mixed-citation xmlns:xlink="http://www.w3.org/1999/xlink" xlink:type="simple"><person-group><name name-style="western"><surname>Erwin</surname><given-names>TL</given-names></name></person-group> (<year>1998</year>)<article-title> Evolution at the equator arboreal and alticolous beetles and their taxon pulses with descriptions of a new <italic>Agra</italic> subclade and its species (Coleoptera: Carabidae: Lebiini)</article-title>. In: <person-group><name name-style="western"><surname>Ball</surname><given-names>GE</given-names></name><name name-style="western"><surname>Casale</surname><given-names>A</given-names></name><name name-style="western"><surname>Vigna-Taglianti</surname><given-names>A</given-names></name></person-group> (<role>Eds</role>) <source>Phylogeny and classification of Caraboidea (Coleoptera: Adephaga). Proceedings of a Symposium (28 August, 1996, Florence, Italy), XX International Congress of Entomology Museo Regionale Scienze Naturali - Torino</source>, <publisher-loc>Atti. Torino</publisher-loc>, <fpage>491</fpage>–<lpage>510</lpage>.</mixed-citation></ref></ref-list></tp:taxon-treatment>
