# Supplementary material for: Agra, arboreal beetles of Neotropical forests: pusilla group and piranha group systematics and notes on their ways of life (Coleoptera, Carabidae, Lebiini, Agrina)
Source: Zookeys. 2010 Nov 4;(66):1–28. doi: 10.3897/zookeys.66.684 (PMC3088417; doi:10.3897/zookeys.66.684)
Supplement: XML Treatment for Agra cruciaria [file zookeys.66.684-treatment2.xml]

<!DOCTYPE tp:taxon-treatment
  PUBLIC "-//TaxonX//DTD Taxonomic Treatment Publishing DTD v0 20100105//EN" "tax-treatment-NSO.dtd">
<tp:taxon-treatment xmlns:tp="http://www.plazi.org/taxpub"><tp:treatment-meta><mixed-citation publication-type="journal"><person-group><name><surname>Erwin</surname><given-names>Terry L.</given-names></name></person-group><article-title><italic>Agra</italic>, arboreal beetles of Neotropical forests: <italic>pusilla</italic> group and <italic>piranha</italic> group systematics and notes on their ways of life (Coleoptera, Carabidae, Lebiini, Agrina)</article-title><source>Zookeys</source><day>4</day><month>11</month><year>2010</year><volume>2010</volume><issue>66</issue><fpage>1</fpage><lpage>28</lpage><pub-id pub-id-type="doi">10.3897/zookeys.66.684</pub-id></mixed-citation></tp:treatment-meta><tp:nomenclature><tp:taxon-name>
                        <tp:taxon-name-part taxon-name-part-type="genus">Agra</tp:taxon-name-part>
                        <tp:taxon-name-part taxon-name-part-type="species">cruciaria</tp:taxon-name-part>
		                    <object-id xmlns:xlink="http://www.w3.org/1999/xlink" xlink:type="simple">urn:lsid:zoobank.org:act:7906629D-6846-4348-A3CD-B7A3031C7AE9</object-id>
                    </tp:taxon-name><tp:taxon-authority>Erwin</tp:taxon-authority><tp:taxon-status xmlns:xlink="http://www.w3.org/1999/xlink" xlink:type="simple">sp. n.</tp:taxon-status><xref ref-type="fig" rid="F3">Figs 3</xref><xref ref-type="fig" rid="F6">10</xref></tp:nomenclature><tp:treatment-sec sec-type="Holotype"><title>Holotype:</title><p><bold>Brazil</bold>: Rio de Janeiro, Rio de Janeiro, Corcovado, 585m, 22.9517°S, 43.2116°W, 5 May 1958 (C.A. Campos Seabra &amp; M. Alvarenga)(NMNH: ADP 070044, male).</p></tp:treatment-sec><tp:treatment-sec sec-type="Derivation of specific epithet"><title>Derivation of specific epithet.</title><p>The epithet “<italic>cruciaria</italic>" is a Latin adjective meaning “of/pertaining to the cross/torture" and is based upon the large cross on Corcovado flooded each night with high powered lights that attract insects by the millions and is the type locality of this species.</p></tp:treatment-sec><tp:treatment-sec sec-type="Proposed English vernacular name"><title>Proposed English vernacular name.</title><p>Cross Elegant Canopy Beetle.</p></tp:treatment-sec><tp:treatment-sec sec-type="Diagnosis"><title>Diagnosis.</title><p>With the attributes of the genus and species-group as described above and medium sized for the <italic>pusilla</italic> group. Adults with black integument; head behind eyes and prothorax with slight brassy reflections. Frons laterad unicarinate and rugose. Occiput with sparse punctures, some punctures with short setae.</p><p>Elytra with moderately lobed apex.</p></tp:treatment-sec><tp:treatment-sec sec-type="Description"><title>Description.</title><p>(<xref ref-type="fig" rid="F3">Fig. 3</xref>). <italic>Size</italic>: Small, ABL = 6.4 – 7.7 mm, SBL = 5.75 – 6.48 mm, TW = 1.74 –1.8 mm. <italic>Color:</italic> Head black with brassy reflection posteriorly, pronotum with brassy reflections; antennae blackish blue with scape testaceous and with slight metallic blue reflections , mouthparts piceous, and legs and tarsi blackish blue, with mostly testaceous femur. <italic>Luster:</italic> Head, pronotum and legs shiny metallic, elytra matte smoky-blue. <italic>Head:</italic> Labrum moderately elongate and truncate apically, barely emarginate medially. Frons medially raised and smooth, laterally depressed and unicarinate and rugose. Gena with hind angles broadly rounded to constricted neck in males. Genae and occiput moderately densely and coarsely some punctures setiferous.</p><p><italic>Prothorax:</italic> Slightly broader medially, flared basally; surface with dense punctures, many setiferous; lateral elongate callous with single row of setiferous punctures along middle. <italic>Pterothorax:</italic> Elytron markedly convex, intervals slightly costate, interneurs of rows of somewhat irregularly shaped punctures that are double in some places, apex slightly oblique and moderately lobate, apical dentation asymmetric, lateral tooth small, acute, sutural apex slightly produced, narrowly pointed. Metasternum sparsely setiferous in male. <italic>Legs:</italic> Normal in male. <italic>Abdomen</italic>: Abdominal sterna III to VII of male moderately and bilaterally setiferous; sternum VII of male barely emarginated, corners rounded. <italic>Male genitalia:</italic> Phallus (<xref ref-type="fig" rid="F3">Fig. 3</xref>) elongate and narrow with ostium elongate, nearly half the length of the phallus, apex a narrowly lobate expansion of distal end, this slipper-shaped<!--PageBreak--> in lateral aspect. Parameres small, left twice the size of the right, both broadly rounded. <italic>Female ovipositor:</italic> Female unknown.</p></tp:treatment-sec><tp:treatment-sec sec-type="Dispersal potential"><title>Dispersal potential.</title><p>These beetles are macropterous and are probably capable of flight; they are swift and agile runners.</p></tp:treatment-sec><tp:treatment-sec sec-type="Way of life"><title>Way of life.</title><p>Adults of other <tp:taxon-name>Agra</tp:taxon-name> species are found in the canopy of rainforest trees; larvae of this genus are found under the bark of these trees, however they must also roam on the surface, as they have been collected by insecticidal fogging techniques in the very early morning before first light. Members of <tp:taxon-name>Agra cruciaria</tp:taxon-name> occur at midland altitudes in the Mata Atlântica. Adults are active in May, the rainy season.</p></tp:treatment-sec><tp:treatment-sec sec-type="Other specimens examined"><title>Other specimens examined.</title><p><bold>Brazil</bold>: Minas Gerais, (MNHNP: ADP 060040, male paratype).</p></tp:treatment-sec><tp:treatment-sec sec-type="Geographic distribution"><title>Geographic distribution.</title><p>(<xref ref-type="fig" rid="F6">Fig. 10</xref>). This species is currently known from the type locality and an unknown location in the State of Minas Gerais.</p></tp:treatment-sec><tp:treatment-sec sec-type="Notes"><title>Notes.</title><p>Right antenna glued to card of holotype not of this specimen.</p></tp:treatment-sec><tp:treatment-sec><!--Section generated to contain objects referenced in tp:taxon-treatment.--><fig id="F3" position="float" orientation="portrait"><label>Figures 3–6.</label><caption><p>3 <tp:taxon-name>Agra cruciaria</tp:taxon-name> Erwin, sp. n., male genitalia (dorsal, ventral, left lateral aspects) (ADP 070044) <bold>4</bold> <tp:taxon-name>Agra grace</tp:taxon-name> Erwin, sp. n., male genitalia (dorsal, ventral, left lateral aspects) (ADP 087638) <bold>5</bold> <tp:taxon-name>Agra pseuopusilla</tp:taxon-name> Erwin, sp. n., male genitalia (dorsal, ventral, left lateral aspects) (ADP 070045) <bold>6</bold> <tp:taxon-name>Agra pusilla</tp:taxon-name> Chaudoir, sp. n., male genitalia (dorsal, ventral, left lateral aspects) (ADP 060087).</p></caption><graphic xmlns:xlink="http://www.w3.org/1999/xlink" xlink:href="ZooKeys-066-001-g003.jpg" position="float" orientation="portrait" xlink:type="simple"/></fig><fig id="F6" position="float" orientation="portrait"><label>Figure 10.</label><caption><p>Distribution map of the species of the pusilla group. Names marked with a “?" do not have precise localities on the specimen label(s).</p></caption><graphic xmlns:xlink="http://www.w3.org/1999/xlink" xlink:href="ZooKeys-066-001-g006.jpg" position="float" orientation="portrait" xlink:type="simple"/></fig></tp:treatment-sec></tp:taxon-treatment>
