# Supplementary material for: Agra, arboreal beetles of Neotropical forests: pusilla group and piranha group systematics and notes on their ways of life (Coleoptera, Carabidae, Lebiini, Agrina)
Source: Zookeys. 2010 Nov 4;(66):1–28. doi: 10.3897/zookeys.66.684 (PMC3088417; doi:10.3897/zookeys.66.684)
Supplement: XML Treatment for Agra perforata [file zookeys.66.684-treatment7.xml]

<!DOCTYPE tp:taxon-treatment
  PUBLIC "-//TaxonX//DTD Taxonomic Treatment Publishing DTD v0 20100105//EN" "tax-treatment-NSO.dtd">
<tp:taxon-treatment xmlns:tp="http://www.plazi.org/taxpub"><tp:treatment-meta><mixed-citation publication-type="journal"><person-group><name><surname>Erwin</surname><given-names>Terry L.</given-names></name></person-group><article-title><italic>Agra</italic>, arboreal beetles of Neotropical forests: <italic>pusilla</italic> group and <italic>piranha</italic> group systematics and notes on their ways of life (Coleoptera, Carabidae, Lebiini, Agrina)</article-title><source>Zookeys</source><day>4</day><month>11</month><year>2010</year><volume>2010</volume><issue>66</issue><fpage>1</fpage><lpage>28</lpage><pub-id pub-id-type="doi">10.3897/zookeys.66.684</pub-id></mixed-citation></tp:treatment-meta><tp:nomenclature><tp:taxon-name>
                        <tp:taxon-name-part taxon-name-part-type="genus">Agra</tp:taxon-name-part>
                        <tp:taxon-name-part taxon-name-part-type="species">perforata</tp:taxon-name-part>
                    </tp:taxon-name><tp:taxon-authority>Liebke, 1938</tp:taxon-authority><xref ref-type="fig" rid="F6">Fig. 10</xref><tp:nomenclature-citation-list><tp:nomenclature-citation><tp:taxon-name>Agra perforata</tp:taxon-name><comment><xref ref-type="bibr" rid="B28">Liebke 1938: 60</xref>.</comment></tp:nomenclature-citation></tp:nomenclature-citation-list></tp:nomenclature><tp:treatment-sec sec-type="Holotype"><title>Holotype:</title><p><bold>Brazil:</bold> Rio de Janeiro, Rio de Janeiro, 585m, 22.9517°S, 43.2116°W (WAR: ADP 060035, female).</p></tp:treatment-sec><tp:treatment-sec sec-type="Derivation of specific epithet"><title>Derivation of specific epithet.</title><p>The epithet “<italic>perforata</italic>" is a Latin adjective referring to the cribriform punctures of the elytral interneurs.</p></tp:treatment-sec><tp:treatment-sec sec-type="Proposed English vernacular name"><title>Proposed English vernacular name.</title><p>Perforated Elegant Canopy Beetle.</p></tp:treatment-sec><tp:treatment-sec sec-type="Diagnosis"><title>Diagnosis.</title><p>With the attributes of the genus and species-group as described above and frons laterally multicarinate; occiput coarsely punctate; all elytral interneurs throughout with double rows of cribriform punctures.</p></tp:treatment-sec><tp:treatment-sec sec-type="Description"><title>Description.</title><p><italic>Size</italic>: Small, ABL = 8.22 mm, SBL = 6.58 mm, TW = 1.88 mm. <italic>Color:</italic> All black with mostly testaceous femur. <italic>Luster:</italic> Head slightly shiny, pronotum and elytra matte black. <italic>Head:</italic> Labrum moderately elongate and rounded apically. Frons medially raised and smooth, laterally depressed, moderately rugose. Gena markedly rounded to constricted neck in female. Genae and occiput with sparse and coarse punctures, some setiferous. <italic>Prothorax:</italic> Short, slightly broader medially, flared basally; surface with dense and coarse punctures, some setiferous; lateral elongate callous with single row of setiferous punctures along middle. <italic>Pterothorax:</italic> Elytron markedly convex, intervals slightly costate, interneurs of double rows of somewhat irregularly-shaped punctures, apex moderately oblique and lobed, apical dentation asymmetric, lateral tooth small, broad, obtuse, sutural apex not produced. Metasternum sparsely setiferous in females. <italic>Legs:</italic> Normal in female. <italic>Abdomen</italic>: Abdominal sterna III to VII of female moderately and bilaterally setiferous; sternum VII of female barely <!--PageBreak-->emarginate, corners rounded. <italic>Male genitalia:</italic> Unknown. <italic>Female ovipositor:</italic> Stylomere 2 as in <tp:taxon-name>Agra notpusilla</tp:taxon-name> (<xref ref-type="fig" rid="F4">Fig. 7</xref>).</p></tp:treatment-sec><tp:treatment-sec sec-type="Dispersal potential"><title>Dispersal potential.</title><p>These beetles are macropterous and are probably capable of flight; they are swift and agile runners.</p></tp:treatment-sec><tp:treatment-sec sec-type="Way of life"><title>Way of life.</title><p>Adults of other <tp:taxon-name>Agra</tp:taxon-name> species are found in the canopy of rainforest trees; known larvae of this genus (<xref ref-type="bibr" rid="B1">Arndt et al. 2001</xref>) are found under the bark of these trees, however they must also roam on the surface, as they have been collected by insecticidal fogging techniques in the very early morning before first light. Members of <tp:taxon-name>Agra perforata</tp:taxon-name> occur at midland altitudes in the Mata Atlântica.</p></tp:treatment-sec><tp:treatment-sec sec-type="Other specimens examined"><title>Other specimens examined.</title><p>None.</p></tp:treatment-sec><tp:treatment-sec sec-type="Geographic distribution"><title>Geographic distribution.</title><p>(<xref ref-type="fig" rid="F6">Fig. 10</xref>). This species is currently known only from the type locality.</p></tp:treatment-sec><tp:treatment-sec sec-type="Notes"><title>Notes.</title><p>Additional character state information can be found in <xref ref-type="bibr" rid="B28">Liebke 1938: 60</xref>.</p></tp:treatment-sec><tp:treatment-sec><!--Section generated to contain objects referenced in tp:taxon-treatment.--><fig id="F6" position="float" orientation="portrait"><label>Figure 10.</label><caption><p>Distribution map of the species of the pusilla group. Names marked with a “?" do not have precise localities on the specimen label(s).</p></caption><graphic xmlns:xlink="http://www.w3.org/1999/xlink" xlink:href="ZooKeys-066-001-g006.jpg" position="float" orientation="portrait" xlink:type="simple"/></fig><fig id="F4" position="float" orientation="portrait"><label>Figure 7.</label><caption><p><tp:taxon-name>Agra notpusilla</tp:taxon-name> Erwin, sp. n., female stylomeres (dorsal aspect) (ADP 058647).</p></caption><graphic xmlns:xlink="http://www.w3.org/1999/xlink" xlink:href="ZooKeys-066-001-g004.jpg" position="float" orientation="portrait" xlink:type="simple"/></fig></tp:treatment-sec><ref-list><ref id="B28"><mixed-citation xmlns:xlink="http://www.w3.org/1999/xlink" xlink:type="simple"><person-group><name name-style="western"><surname>Liebke</surname><given-names>M</given-names></name></person-group> (<year>1938</year>)<article-title> Beschreibung neuer Arten der Gattung <italic>Agra</italic> F. Coleoptera Carabidae.</article-title><source>Proceedings of the Royal Entomological Society of London, B,</source><volume>7</volume>:<fpage>53</fpage>-<lpage>72</lpage>.</mixed-citation></ref><ref id="B1"><mixed-citation xmlns:xlink="http://www.w3.org/1999/xlink" xlink:type="simple"><person-group><name name-style="western"><surname>Arndt</surname><given-names>E</given-names></name><name name-style="western"><surname>Kimse</surname><given-names>S</given-names></name><name name-style="western"><surname>Erwin</surname><given-names>TL</given-names></name></person-group> (<year>2001</year>)<article-title> Arboreal beetles of Neotropical forests: <italic>Agra</italic> Fabricius, larval descriptions with notes on natural history and behaviour (Coleoptera, Carabidae, Lebiini, Agrina).</article-title><source>The Coleopterists Bulletin</source><volume>55</volume> (<issue>3</issue>):<fpage>297</fpage>-<lpage>311</lpage>.</mixed-citation></ref></ref-list></tp:taxon-treatment>
