# Supplementary material for: Agra, arboreal beetles of Neotropical forests: pusilla group and piranha group systematics and notes on their ways of life (Coleoptera, Carabidae, Lebiini, Agrina)
Source: Zookeys. 2010 Nov 4;(66):1–28. doi: 10.3897/zookeys.66.684 (PMC3088417; doi:10.3897/zookeys.66.684)
Supplement: XML Treatment for Agra pseudopusilla [file zookeys.66.684-treatment8.xml]

<!DOCTYPE tp:taxon-treatment
  PUBLIC "-//TaxonX//DTD Taxonomic Treatment Publishing DTD v0 20100105//EN" "tax-treatment-NSO.dtd">
<tp:taxon-treatment xmlns:tp="http://www.plazi.org/taxpub"><tp:treatment-meta><mixed-citation publication-type="journal"><person-group><name><surname>Erwin</surname><given-names>Terry L.</given-names></name></person-group><article-title><italic>Agra</italic>, arboreal beetles of Neotropical forests: <italic>pusilla</italic> group and <italic>piranha</italic> group systematics and notes on their ways of life (Coleoptera, Carabidae, Lebiini, Agrina)</article-title><source>Zookeys</source><day>4</day><month>11</month><year>2010</year><volume>2010</volume><issue>66</issue><fpage>1</fpage><lpage>28</lpage><pub-id pub-id-type="doi">10.3897/zookeys.66.684</pub-id></mixed-citation></tp:treatment-meta><tp:nomenclature><tp:taxon-name>
                        <tp:taxon-name-part taxon-name-part-type="genus">Agra</tp:taxon-name-part>
                        <tp:taxon-name-part taxon-name-part-type="species">pseudopusilla</tp:taxon-name-part>
		                    <object-id xmlns:xlink="http://www.w3.org/1999/xlink" xlink:type="simple">urn:lsid:zoobank.org:act:B39D7377-B0B7-43D8-AE76-0F3F0EF58ABB</object-id>
                    </tp:taxon-name><tp:taxon-authority>Erwin</tp:taxon-authority><tp:taxon-status xmlns:xlink="http://www.w3.org/1999/xlink" xlink:type="simple">sp. n.</tp:taxon-status><xref ref-type="fig" rid="F3">Figs 5</xref><xref ref-type="fig" rid="F6">10</xref></tp:nomenclature><tp:treatment-sec sec-type="Holotype"><title>Holotype:</title><p><bold>Brazil:</bold> (Comte G. de Mniszech)(MNHNP: ADP 060088, female).</p></tp:treatment-sec><tp:treatment-sec sec-type="Derivation of specific epithet"><title>Derivation of specific epithet.</title><p>The epithet “<italic>pseudopusilla</italic>" refers to the similarity between adults of this species and those of <tp:taxon-name>Agra pusilla</tp:taxon-name>, treated below.</p></tp:treatment-sec><tp:treatment-sec sec-type="Proposed English vernacular name"><title>Proposed English vernacular name.</title><p>Mniszech’s Elegant Canopy Beetle.</p></tp:treatment-sec><tp:treatment-sec sec-type="Diagnosis"><title>Diagnosis.</title><p>With the attributes of the genus and species-group as described above and frons laterally multicarinate; occiput coarsely bi-punctate, with several smaller punctures; elytral interneurs with mostly uni-serial rows of cribriform punctures, doubled apico-laterally.</p></tp:treatment-sec><tp:treatment-sec sec-type="Description"><title>Description.</title><p>(<xref ref-type="fig" rid="F3">Fig. 5</xref>). <italic>Size</italic>: Small, ABL = 6.57 – 8.63 mm, SBL = 5.67 – 7.15 mm, TW = 1.34 – 2.08 mm. <italic>Color:</italic> Head and pronotum black, elytra smoky black, legs bicolored, antennae and mouthparts piceous, scape with testaceous venter, piceous dorsum. <italic>Luster:</italic> Shiny forebody, matte elytra. <italic>Head:</italic> Labrum moderately elongate and truncate apically, anterior corners rounded. Frons medially raised and smooth, laterally depressed, multicarinate. Gena slightly tapered with broadly rounded corners to constricted neck in both male. Occiput coarsely bi-punctate, with several smaller punctures. <italic>Prothorax:</italic> Slightly broader medially, flared basally; surface with dense and coarse punctures, some setiferous; lateral elongate callous with single row of setigerous punctures along middle. <italic>Pterothorax:</italic> Elytron markedly convex, intervals slightly costate, interneurs of rows of somewhat laterally ovate punctures, doubled in some places, apex oblique, slightly lobed at middle, apical dentation asymmetric, lateral tooth short, acute, sutural apex not produced. Metasternum sparsely setiferous in males. <italic>Legs:</italic> Normal. <italic>Abdomen</italic>: Abdominal sterna III to VII of male moderately and bilaterally setiferous; sternum VII of males barely emarginate, corners rounded. <italic>Male genitalia:</italic> Phallus (<xref ref-type="fig" rid="F3">Fig. 5</xref>) elongate and narrow with ostium not elongate, extended to about 1/2 the length of phallus, apex a small rounded <!--PageBreak-->lobe. Parameres small, left twice the size of the right, both moderately rounded. <italic>Female ovipositor:</italic> Female unknown</p></tp:treatment-sec><tp:treatment-sec sec-type="Dispersal potential"><title>Dispersal potential.</title><p>These beetles are macropterous and are probably capable of flight; they are swift and agile runners.</p></tp:treatment-sec><tp:treatment-sec sec-type="Way of life"><title>Way of life.</title><p>Adults of other <tp:taxon-name>Agra</tp:taxon-name> species are found in the canopy of rainforest trees; known larvae of this genus (<xref ref-type="bibr" rid="B1">Arndt et al. 2001</xref>) are found under the bark of these trees, however they must also roam on the surface, as they have been collected by insecticidal fogging techniques in the very early morning before first light. Members of <tp:taxon-name>Agra pseudopusilla</tp:taxon-name> are labeled Brazil without further information.</p></tp:treatment-sec><tp:treatment-sec sec-type="Other specimens examined"><title>Other specimens examined.</title><p><bold>Brazil:</bold> (Ehrenreiche)(BNCRio: ADP 070045, male paratype).</p></tp:treatment-sec><tp:treatment-sec sec-type="Geographic distribution"><title>Geographic distribution.</title><p>(<xref ref-type="fig" rid="F6">Fig. 10</xref>). This species is currently known only from Brazil, without specific location.</p></tp:treatment-sec><tp:treatment-sec><!--Section generated to contain objects referenced in tp:taxon-treatment.--><fig id="F3" position="float" orientation="portrait"><label>Figures 3–6.</label><caption><p>3 <tp:taxon-name>Agra cruciaria</tp:taxon-name> Erwin, sp. n., male genitalia (dorsal, ventral, left lateral aspects) (ADP 070044) <bold>4</bold> <tp:taxon-name>Agra grace</tp:taxon-name> Erwin, sp. n., male genitalia (dorsal, ventral, left lateral aspects) (ADP 087638) <bold>5</bold> <tp:taxon-name>Agra pseuopusilla</tp:taxon-name> Erwin, sp. n., male genitalia (dorsal, ventral, left lateral aspects) (ADP 070045) <bold>6</bold> <tp:taxon-name>Agra pusilla</tp:taxon-name> Chaudoir, sp. n., male genitalia (dorsal, ventral, left lateral aspects) (ADP 060087).</p></caption><graphic xmlns:xlink="http://www.w3.org/1999/xlink" xlink:href="ZooKeys-066-001-g003.jpg" position="float" orientation="portrait" xlink:type="simple"/></fig><fig id="F6" position="float" orientation="portrait"><label>Figure 10.</label><caption><p>Distribution map of the species of the pusilla group. Names marked with a “?" do not have precise localities on the specimen label(s).</p></caption><graphic xmlns:xlink="http://www.w3.org/1999/xlink" xlink:href="ZooKeys-066-001-g006.jpg" position="float" orientation="portrait" xlink:type="simple"/></fig></tp:treatment-sec><ref-list><ref id="B1"><mixed-citation xmlns:xlink="http://www.w3.org/1999/xlink" xlink:type="simple"><person-group><name name-style="western"><surname>Arndt</surname><given-names>E</given-names></name><name name-style="western"><surname>Kimse</surname><given-names>S</given-names></name><name name-style="western"><surname>Erwin</surname><given-names>TL</given-names></name></person-group> (<year>2001</year>)<article-title> Arboreal beetles of Neotropical forests: <italic>Agra</italic> Fabricius, larval descriptions with notes on natural history and behaviour (Coleoptera, Carabidae, Lebiini, Agrina).</article-title><source>The Coleopterists Bulletin</source><volume>55</volume> (<issue>3</issue>):<fpage>297</fpage>-<lpage>311</lpage>.</mixed-citation></ref></ref-list></tp:taxon-treatment>
