# Supplementary material for: Agra, arboreal beetles of Neotropical forests: pusilla group and piranha group systematics and notes on their ways of life (Coleoptera, Carabidae, Lebiini, Agrina)
Source: Zookeys. 2010 Nov 4;(66):1–28. doi: 10.3897/zookeys.66.684 (PMC3088417; doi:10.3897/zookeys.66.684)
Supplement: XML Treatment for Agra pusilla [file zookeys.66.684-treatment9.xml]

<!DOCTYPE tp:taxon-treatment
  PUBLIC "-//TaxonX//DTD Taxonomic Treatment Publishing DTD v0 20100105//EN" "tax-treatment-NSO.dtd">
<tp:taxon-treatment xmlns:tp="http://www.plazi.org/taxpub"><tp:treatment-meta><mixed-citation publication-type="journal"><person-group><name><surname>Erwin</surname><given-names>Terry L.</given-names></name></person-group><article-title><italic>Agra</italic>, arboreal beetles of Neotropical forests: <italic>pusilla</italic> group and <italic>piranha</italic> group systematics and notes on their ways of life (Coleoptera, Carabidae, Lebiini, Agrina)</article-title><source>Zookeys</source><day>4</day><month>11</month><year>2010</year><volume>2010</volume><issue>66</issue><fpage>1</fpage><lpage>28</lpage><pub-id pub-id-type="doi">10.3897/zookeys.66.684</pub-id></mixed-citation></tp:treatment-meta><tp:nomenclature><tp:taxon-name>
                        <tp:taxon-name-part taxon-name-part-type="genus">Agra</tp:taxon-name-part>
                        <tp:taxon-name-part taxon-name-part-type="species">pusilla</tp:taxon-name-part>
                    </tp:taxon-name><tp:taxon-authority>Chaudoir, 1847</tp:taxon-authority><xref ref-type="fig" rid="F3">Figs 6</xref><xref ref-type="fig" rid="F6">10</xref><tp:nomenclature-citation-list><tp:nomenclature-citation><tp:taxon-name>Agra pusilla</tp:taxon-name><comment><xref ref-type="bibr" rid="B4">Chaudoir 1847: 110</xref>.</comment></tp:nomenclature-citation></tp:nomenclature-citation-list></tp:nomenclature><tp:treatment-sec sec-type="Holotype"><title>Holotype:</title><p><bold>Brazil:</bold> (MNHNP: ADP 060087, male).</p></tp:treatment-sec><tp:treatment-sec sec-type="Derivation of specific epithet"><title>Derivation of specific epithet.</title><p>The epithet “<italic>pusilla</italic>" is a Latin adjective meaning very little, small, pretty.</p></tp:treatment-sec><tp:treatment-sec sec-type="Proposed English vernacular name"><title>Proposed English vernacular name.</title><p>Small Elegant Canopy Beetle.</p></tp:treatment-sec><tp:treatment-sec sec-type="Diagnosis"><title>Diagnosis.</title><p>With the attributes of the genus and species-group as described above and frons laterally unicarinate and rugose; elytra with interneurs composed of a single row of coarse irregularly shaped punctures, apex markedly lobed medially.</p></tp:treatment-sec><tp:treatment-sec sec-type="Description"><title>Description.</title><p>(<xref ref-type="fig" rid="F3">Fig. 6</xref>). <italic>Size</italic>: Very small, ABL = 6.28 – 6.45 mm, SBL = 5.27 – 5.37 mm, TW = 1.32 – 1.46 mm. <italic>Color:</italic> Piceous, antennae and legs bicolored, scape and basal 5/6th of femur testaceous; antennal flagellum and mouthparts piceous. <italic>Luster:</italic> Shiny, elytral disc somewhat matte. <italic>Head:</italic> Labrum moderately elongate and rounded apically, slightly emarginate medially. Frons medially raised and smooth, laterally depressed, unicarinate, and shallowly rugose. Gena slightly tapered-rounded in both sexes to constricted neck. Genae and occiput moderately finely punctate and wrinkled, and with two larger punctures each of which is setiferous. <italic>Prothorax:</italic> Slightly broader medially, flared basally; surface with densely punctures, some setiferous; lateral elongate callous with single row of setiferous punctures along middle. <italic>Pterothorax:</italic> Elytron markedly convex, intervals not costate, interneurs of rows of single somewhat irregularly shaped punctures, apex truncate, markedly lobate, apical dentation asymmetric, lateral tooth small, acute, sutural apex slightly produced, rounded. Metasternum sparsely setiferous in both sexes. <italic>Legs:</italic> Legs normal. <italic>Abdomen</italic>: Abdominal sterna III to<!--PageBreak--> VII of male moderately and bilaterally setiferous; sternum VII of males barely emarginate, corners rounded. <italic>Male genitalia:</italic> Phallus (<xref ref-type="fig" rid="F3">Fig. 6</xref>) with ostium elongate, about half the length of the phallus, apex a small rounded lobe with basal corners. Parameres small, left twice the size of the right, both moderately rounded. <italic>Female ovipositor:</italic> Stylomere 2 as in <tp:taxon-name>Agra notpusilla</tp:taxon-name> (<xref ref-type="fig" rid="F4">Fig. 7</xref>).</p></tp:treatment-sec><tp:treatment-sec sec-type="Dispersal potential"><title>Dispersal potential.</title><p>These beetles are macropterous and are probably capable of flight; they are swift and agile runners.</p></tp:treatment-sec><tp:treatment-sec sec-type="Way of life"><title>Way of life.</title><p>Adults of other <tp:taxon-name>Agra</tp:taxon-name> species are found in the canopy of rainforest trees; known larvae of this genus (<xref ref-type="bibr" rid="B1">Arndt et al. 2001</xref>) are found under the bark of these trees, however they must also roam on the surface, as they have been collected by insecticidal fogging techniques in the very early morning before first light. Members of <tp:taxon-name>Agra pusilla</tp:taxon-name> occur at lowland altitudes in the Mata Atlântica. Adults are active in October, the rainy season.</p></tp:treatment-sec><tp:treatment-sec sec-type="Other specimens examined"><title>Other specimens examined.</title><p><bold>Brazil:</bold> Espirito Santo, nr. Itapemirim, Rio Itapemirim, 3m, 21.005°S, 40.834°W, 15 October 1906 (J.F. Zikan)(ZIKAN: ADP 070043, male).</p></tp:treatment-sec><tp:treatment-sec sec-type="Geographic distribution"><title>Geographic distribution.</title><p>(<xref ref-type="fig" rid="F6">Fig. 10</xref>). This species is currently known from eastern Brazil.</p></tp:treatment-sec><tp:treatment-sec sec-type="Notes"><title>Notes.</title><p>Because of the severe deforestation over the last 100 years in the area where this species was found, it is likely it is now extinct or at least with a much smaller range.</p></tp:treatment-sec><tp:treatment-sec><!--Section generated to contain objects referenced in tp:taxon-treatment.--><fig id="F3" position="float" orientation="portrait"><label>Figures 3–6.</label><caption><p>3 <tp:taxon-name>Agra cruciaria</tp:taxon-name> Erwin, sp. n., male genitalia (dorsal, ventral, left lateral aspects) (ADP 070044) <bold>4</bold> <tp:taxon-name>Agra grace</tp:taxon-name> Erwin, sp. n., male genitalia (dorsal, ventral, left lateral aspects) (ADP 087638) <bold>5</bold> <tp:taxon-name>Agra pseuopusilla</tp:taxon-name> Erwin, sp. n., male genitalia (dorsal, ventral, left lateral aspects) (ADP 070045) <bold>6</bold> <tp:taxon-name>Agra pusilla</tp:taxon-name> Chaudoir, sp. n., male genitalia (dorsal, ventral, left lateral aspects) (ADP 060087).</p></caption><graphic xmlns:xlink="http://www.w3.org/1999/xlink" xlink:href="ZooKeys-066-001-g003.jpg" position="float" orientation="portrait" xlink:type="simple"/></fig><fig id="F6" position="float" orientation="portrait"><label>Figure 10.</label><caption><p>Distribution map of the species of the pusilla group. Names marked with a “?" do not have precise localities on the specimen label(s).</p></caption><graphic xmlns:xlink="http://www.w3.org/1999/xlink" xlink:href="ZooKeys-066-001-g006.jpg" position="float" orientation="portrait" xlink:type="simple"/></fig><fig id="F4" position="float" orientation="portrait"><label>Figure 7.</label><caption><p><tp:taxon-name>Agra notpusilla</tp:taxon-name> Erwin, sp. n., female stylomeres (dorsal aspect) (ADP 058647).</p></caption><graphic xmlns:xlink="http://www.w3.org/1999/xlink" xlink:href="ZooKeys-066-001-g004.jpg" position="float" orientation="portrait" xlink:type="simple"/></fig></tp:treatment-sec><ref-list><ref id="B4"><mixed-citation xmlns:xlink="http://www.w3.org/1999/xlink" xlink:type="simple"><person-group><name name-style="western"><surname>Chaudoir M</surname><given-names>de</given-names></name></person-group> (<year>1847</year>)<article-title> Notes sur le genre <italic>Agra</italic> et desciption de plusieurs espèces nouvelles.</article-title><source>Bulletin de la Société Impériale des naturalistas de Moscou</source><volume>20</volume>:<fpage>87</fpage>-<lpage>113</lpage>.</mixed-citation></ref><ref id="B1"><mixed-citation xmlns:xlink="http://www.w3.org/1999/xlink" xlink:type="simple"><person-group><name name-style="western"><surname>Arndt</surname><given-names>E</given-names></name><name name-style="western"><surname>Kimse</surname><given-names>S</given-names></name><name name-style="western"><surname>Erwin</surname><given-names>TL</given-names></name></person-group> (<year>2001</year>)<article-title> Arboreal beetles of Neotropical forests: <italic>Agra</italic> Fabricius, larval descriptions with notes on natural history and behaviour (Coleoptera, Carabidae, Lebiini, Agrina).</article-title><source>The Coleopterists Bulletin</source><volume>55</volume> (<issue>3</issue>):<fpage>297</fpage>-<lpage>311</lpage>.</mixed-citation></ref></ref-list></tp:taxon-treatment>
