# Supplementary material for: Agra, arboreal beetles of Neotropical forests: pusilla group and piranha group systematics and notes on their ways of life (Coleoptera, Carabidae, Lebiini, Agrina)
Source: Zookeys. 2010 Nov 4;(66):1–28. doi: 10.3897/zookeys.66.684 (PMC3088417; doi:10.3897/zookeys.66.684)
Supplement: XML Treatment for Agra piranha [file zookeys.66.684-treatment12.xml]

<!DOCTYPE tp:taxon-treatment
  PUBLIC "-//TaxonX//DTD Taxonomic Treatment Publishing DTD v0 20100105//EN" "tax-treatment-NSO.dtd">
<tp:taxon-treatment xmlns:tp="http://www.plazi.org/taxpub"><tp:treatment-meta><mixed-citation publication-type="journal"><person-group><name><surname>Erwin</surname><given-names>Terry L.</given-names></name></person-group><article-title><italic>Agra</italic>, arboreal beetles of Neotropical forests: <italic>pusilla</italic> group and <italic>piranha</italic> group systematics and notes on their ways of life (Coleoptera, Carabidae, Lebiini, Agrina)</article-title><source>Zookeys</source><day>4</day><month>11</month><year>2010</year><volume>2010</volume><issue>66</issue><fpage>1</fpage><lpage>28</lpage><pub-id pub-id-type="doi">10.3897/zookeys.66.684</pub-id></mixed-citation></tp:treatment-meta><tp:nomenclature><tp:taxon-name>
                        <tp:taxon-name-part taxon-name-part-type="genus">Agra</tp:taxon-name-part>
                        <tp:taxon-name-part taxon-name-part-type="species">piranha</tp:taxon-name-part>
		                    <object-id xmlns:xlink="http://www.w3.org/1999/xlink" xlink:type="simple">urn:lsid:zoobank.org:act:0B2DB88C-89F6-485D-B2FB-C2B54813D0DC</object-id>
                    </tp:taxon-name><tp:taxon-authority>Erwin</tp:taxon-authority><tp:taxon-status xmlns:xlink="http://www.w3.org/1999/xlink" xlink:type="simple">sp. n.</tp:taxon-status><xref ref-type="fig" rid="F5">Figs 8, 9</xref><xref ref-type="fig" rid="F7">11</xref></tp:nomenclature><tp:treatment-sec sec-type="Holotype"><title>Holotype:</title><p><bold>Ecuador:</bold> Orellana, 1 km S Onkone Gare Camp, Entomology Transect, 216m, “0.6569°S, 76.4527°W," 2 July 1995 (T.L. Erwin, et al.)(NMNH: ADP 087440, male).</p></tp:treatment-sec><tp:treatment-sec sec-type="Derivation of specific epithet"><title>Derivation of specific epithet.</title><p>The epithet “<italic>piranha</italic>" or piraña, is a translation of the Huaorani word, Onkone Gare, the name of the camp near which the holotype was discovered.</p></tp:treatment-sec><tp:treatment-sec sec-type="Proposed English vernacular name"><title>Proposed English vernacular name.</title><p>Piraña Elegant Canopy Beetle.</p></tp:treatment-sec><tp:treatment-sec sec-type="Diagnosis"><title>Diagnosis.</title><p>With the attributes of the genus and species-group as described above and brassy pronotum, legs unicolored, frons laterad unicarinate, smooth, prothorax not setiferous laterally, and elytra barely constricted at apical third, side margin slightly arcuate, apex truncate, barely lobed medially.</p></tp:treatment-sec><tp:treatment-sec sec-type="Description"><title>Description.</title><p>(<xref ref-type="fig" rid="F5">Fig. 8, 9</xref>). <italic>Size</italic>: Very small, ABL = 7.18 – 7.29 mm, SBL = 5.98 – 6.13 mm, TW = 1.76 – 1.86 mm. <italic>Color:</italic> Head black with bluish reflection posteriorly,<!--PageBreak--> body and legs with metallic blue reflections, elytra metallic cobalt blue; antennae and mouthparts piceous, scape with slight metallic blue reflections. <italic>Luster:</italic> Shiny metallic, elytra matte. <italic>Head:</italic> Labrum moderately elongate and rounded at corners, slightly emarginate medially. Frons medially raised and smooth, laterally depressed and uni-carinate. Gena slightly tapered, hind angle obtuse to constricted neck in both sexes. Genae and occiput with moderately dense and coarse punctures, some setiferous. <italic>Prothorax:</italic> Slightly broader medially, flared basally; surface densely punctuate, disc each side with three long setae; lateral elongate callous with single row of non-setiferous punctures along middle. <italic>Pterothorax:</italic> Elytron markedly convex, intervals moderately costate, interneurs of rows of somewhat laterally ovate punctures, apex truncate, barely lobate, apical dentation asymmetric, lateral tooth small, acute, sutural apex not produced, rounded. Metasternum sparsely setiferous in both sexes. <italic>Legs:</italic> Middle tibia of male with dense brush of short setae on medial margin. <italic>Abdomen</italic>: Abdominal sterna III, IV, and V of both sexes sparsely setiferous bilaterally; sternum VII of both sexes very slightly emarginate. <italic>Male genitalia:</italic> Phallus (<xref ref-type="fig" rid="F5">Fig. 8</xref>) elongate, narrow, with moderately broad arrow-shaped apex; ostium elongate. Parameres small, left twice the size of the right, both broadly rounded. <italic>Female ovipositor:</italic> Stylomere 2 (<xref ref-type="fig" rid="F5">Fig. 9</xref>).</p></tp:treatment-sec><tp:treatment-sec sec-type="Dispersal potential"><title>Dispersal potential.</title><p>These beetles are macropterous and are probably capable of flight; they are swift and agile runners.</p></tp:treatment-sec><tp:treatment-sec sec-type="Way of life"><title>Way of life.</title><p>Adults are found in the canopy of terre firme rainforest trees; known larvae of this genus (<xref ref-type="bibr" rid="B1">Arndt et al. 2001</xref>) are found under the bark of these trees, however they must also roam on the surface, as they have been collected by insecticidal fogging techniques in the very early morning before first light. Members of <tp:taxon-name>Agra piranha</tp:taxon-name> occur at lowland altitudes in the Amazon Basin. Adults are active in July and October, in both the rainy and transition seasons. The holotype was fogged from the hardwood <tp:taxon-name>Eschweilera cf. laevicarpa</tp:taxon-name> in the familyLecythidaceae. The paratype was fogged from a mixed canopy consisting of the palms <tp:taxon-name>Iriartea deltoidea</tp:taxon-name> Ruiz. &amp; Pav. and <tp:taxon-name>Wettinia maynensis</tp:taxon-name> Spruce, and the hardwood <tp:taxon-name>Macrolobium cf. ischnocalx</tp:taxon-name>, plus an unidentified species ofApocynaceae.</p></tp:treatment-sec><tp:treatment-sec sec-type="Other specimens examined"><title>Other specimens examined.</title><p><bold>Ecuador:</bold> Rio Tiputini, Erwin Transect, 232m, “0.63173°S, 76.14420°W," 23 October 1998 (T.L. Erwin, et al.)(NMNH: ADP 117227, female paratype).</p></tp:treatment-sec><tp:treatment-sec sec-type="Geographic distribution"><title>Geographic distribution.</title><p>(<xref ref-type="fig" rid="F7">Fig. 11</xref>). This species is currently known from the Ecuadorian Amazon Basin.</p></tp:treatment-sec><tp:treatment-sec><!--Section generated to contain objects referenced in tp:taxon-treatment.--><fig id="F5" position="float" orientation="portrait"><label>Figures 8–9.</label><caption><p>8 <tp:taxon-name>Agra piranha</tp:taxon-name> Erwin, sp. n., male genitalia (dorsal, ventral, left lateral aspects) (ADP 087440) <bold>9</bold> <tp:taxon-name>Agra piranha</tp:taxon-name> Erwin, sp. n., female stylomeres (dorsal aspect) (ADP 117227).</p></caption><graphic xmlns:xlink="http://www.w3.org/1999/xlink" xlink:href="ZooKeys-066-001-g005.jpg" position="float" orientation="portrait" xlink:type="simple"/></fig><fig id="F7" position="float" orientation="portrait"><label>Figure 11.</label><caption><p>Distribution map of the species of the piranha group.</p></caption><graphic xmlns:xlink="http://www.w3.org/1999/xlink" xlink:href="ZooKeys-066-001-g007.jpg" position="float" orientation="portrait" xlink:type="simple"/></fig></tp:treatment-sec><ref-list><ref id="B1"><mixed-citation xmlns:xlink="http://www.w3.org/1999/xlink" xlink:type="simple"><person-group><name name-style="western"><surname>Arndt</surname><given-names>E</given-names></name><name name-style="western"><surname>Kimse</surname><given-names>S</given-names></name><name name-style="western"><surname>Erwin</surname><given-names>TL</given-names></name></person-group> (<year>2001</year>)<article-title> Arboreal beetles of Neotropical forests: <italic>Agra</italic> Fabricius, larval descriptions with notes on natural history and behaviour (Coleoptera, Carabidae, Lebiini, Agrina).</article-title><source>The Coleopterists Bulletin</source><volume>55</volume> (<issue>3</issue>):<fpage>297</fpage>-<lpage>311</lpage>.</mixed-citation></ref></ref-list></tp:taxon-treatment>
