# Supplementary material for: Agra, arboreal beetles of Neotropical forests: pusilla group and piranha group systematics and notes on their ways of life (Coleoptera, Carabidae, Lebiini, Agrina)
Source: Zookeys. 2010 Nov 4;(66):1–28. doi: 10.3897/zookeys.66.684 (PMC3088417; doi:10.3897/zookeys.66.684)
Supplement: XML Treatment for Agra risseri [file zookeys.66.684-treatment13.xml]

<!DOCTYPE tp:taxon-treatment
  PUBLIC "-//TaxonX//DTD Taxonomic Treatment Publishing DTD v0 20100105//EN" "tax-treatment-NSO.dtd">
<tp:taxon-treatment xmlns:tp="http://www.plazi.org/taxpub"><tp:treatment-meta><mixed-citation publication-type="journal"><person-group><name><surname>Erwin</surname><given-names>Terry L.</given-names></name></person-group><article-title><italic>Agra</italic>, arboreal beetles of Neotropical forests: <italic>pusilla</italic> group and <italic>piranha</italic> group systematics and notes on their ways of life (Coleoptera, Carabidae, Lebiini, Agrina)</article-title><source>Zookeys</source><day>4</day><month>11</month><year>2010</year><volume>2010</volume><issue>66</issue><fpage>1</fpage><lpage>28</lpage><pub-id pub-id-type="doi">10.3897/zookeys.66.684</pub-id></mixed-citation></tp:treatment-meta><tp:nomenclature><tp:taxon-name>
                        <tp:taxon-name-part taxon-name-part-type="genus">Agra</tp:taxon-name-part>
                        <tp:taxon-name-part taxon-name-part-type="species">risseri</tp:taxon-name-part>
		                    <object-id xmlns:xlink="http://www.w3.org/1999/xlink" xlink:type="simple">urn:lsid:zoobank.org:act:358EFA50-1C15-4476-946C-0E35E74FB47C</object-id>
                    </tp:taxon-name><tp:taxon-authority>Erwin</tp:taxon-authority><tp:taxon-status xmlns:xlink="http://www.w3.org/1999/xlink" xlink:type="simple">sp. n.</tp:taxon-status><xref ref-type="fig" rid="F2">Figs 2</xref><xref ref-type="fig" rid="F7">11</xref></tp:nomenclature><tp:treatment-sec sec-type="Holotype"><title>Holotype:</title><p><bold>Bolivia:</bold> Santa Cruz, 4–6 km SSE Buena Vista, Hotel Flora &amp; Fauna, 383m, “17.479°S, 63.631°W," 27–29 October 2000 (J.E. Wappes &amp; R. Morris)(FSCA: ADP 115786, female).</p><!--PageBreak--></tp:treatment-sec><tp:treatment-sec sec-type="Derivation of specific epithet"><title>Derivation of specific epithet.</title><p>The epithet “<italic>risseri</italic>" is a Latinized genitive eponym, based on the surname of Dr. Paul G. Risser, outgoing Chairman of the National Board of the Smithsonian’s National Museum of Natural History, in honoring his long and invaluable service to the Smithsonian Institution.</p></tp:treatment-sec><tp:treatment-sec sec-type="Proposed English vernacular name"><title>Proposed English vernacular name.</title><p>Risser’s Elegant Canopy Beetle.<!--PageBreak--></p></tp:treatment-sec><tp:treatment-sec sec-type="Diagnosis"><title>Diagnosis.</title><p>With the attributes of the genus and species-group as described above and legs unicolored, head very broad across occiput, wider than pronotum at its widest,frons laterad unicarinate, smooth, prothorax markedly setiferous both laterally and ventrally, and elytra slightly constricted at apical third, side margin barely arcuate.</p><fig id="F2" position="float" orientation="portrait"><label>Figure 2.</label><caption><p><tp:taxon-name>Agra risseri</tp:taxon-name> Erwin, sp. n., dorsal aspect (ADP 115786).</p></caption><graphic xmlns:xlink="http://www.w3.org/1999/xlink" xlink:href="ZooKeys-066-001-g002.jpg" position="float" orientation="portrait" xlink:type="simple"/></fig><fig id="F3" position="float" orientation="portrait"><label>Figures 3–6.</label><caption><p>3 <tp:taxon-name>Agra cruciaria</tp:taxon-name> Erwin, sp. n., male genitalia (dorsal, ventral, left lateral aspects) (ADP 070044) <bold>4</bold> <tp:taxon-name>Agra grace</tp:taxon-name> Erwin, sp. n., male genitalia (dorsal, ventral, left lateral aspects) (ADP 087638) <bold>5</bold> <tp:taxon-name>Agra pseuopusilla</tp:taxon-name> Erwin, sp. n., male genitalia (dorsal, ventral, left lateral aspects) (ADP 070045) <bold>6</bold> <tp:taxon-name>Agra pusilla</tp:taxon-name> Chaudoir, sp. n., male genitalia (dorsal, ventral, left lateral aspects) (ADP 060087).</p></caption><graphic xmlns:xlink="http://www.w3.org/1999/xlink" xlink:href="ZooKeys-066-001-g003.jpg" position="float" orientation="portrait" xlink:type="simple"/></fig><fig id="F4" position="float" orientation="portrait"><label>Figure 7.</label><caption><p><tp:taxon-name>Agra notpusilla</tp:taxon-name> Erwin, sp. n., female stylomeres (dorsal aspect) (ADP 058647).</p></caption><graphic xmlns:xlink="http://www.w3.org/1999/xlink" xlink:href="ZooKeys-066-001-g004.jpg" position="float" orientation="portrait" xlink:type="simple"/></fig><fig id="F5" position="float" orientation="portrait"><label>Figures 8–9.</label><caption><p>8 <tp:taxon-name>Agra piranha</tp:taxon-name> Erwin, sp. n., male genitalia (dorsal, ventral, left lateral aspects) (ADP 087440) <bold>9</bold> <tp:taxon-name>Agra piranha</tp:taxon-name> Erwin, sp. n., female stylomeres (dorsal aspect) (ADP 117227).</p></caption><graphic xmlns:xlink="http://www.w3.org/1999/xlink" xlink:href="ZooKeys-066-001-g005.jpg" position="float" orientation="portrait" xlink:type="simple"/></fig></tp:treatment-sec><tp:treatment-sec sec-type="Description"><title>Description.</title><p>(<xref ref-type="fig" rid="F2">Fig. 2</xref>). <italic>Size</italic>: Small, ABL = 9.42 – 10.45 mm, SBL = 8.14 – 8.77 mm, TW = 2.4 – 3.08 mm. <italic>Color:</italic> Head, body, and appendages black, pronotum with brassy reflection elytra metallic blue. <italic>Luster:</italic> Shiny. <italic>Head:</italic> (<xref ref-type="fig" rid="F2">Fig. 2</xref>) Labrum moderately elongate and slightly rounded at anterior corners. Frons medially raised and smooth, laterally depressed and unicarinate, smooth. Gena almost squared to constricted neck in <!--PageBreak-->females. Genae and occiput with moderately dense punctures, most setiferous. <italic>Prothorax:</italic> Slightly broader medially, flared basally; surface with dense punctures, some setiferous; lateral elongate callous with single row of setiferous punctures along middle. <italic>Pterothorax:</italic> Elytron (<xref ref-type="fig" rid="F2">Fig. 2</xref>) with discal area flat, intervals moderately costate, interneurs of rows of somewhat laterally ovate punctures, apex truncate, barely lobate, apical dentation asymmetric, lateral tooth small, acute, sutural apex slightly produced, narrowly pointed. Metasternum sparsely setiferous in female. <italic>Legs:</italic> Normal in female. <italic>Abdomen</italic>: Abdominal sterna III to VII of female moderately and bilaterally setiferous; sternum VII of female shallowly emarginate, corners rounded. <italic>Male genitalia:</italic> Unknown. <italic>Female ovipositor:</italic> Stylomere 2 as in <tp:taxon-name>Agra piranha</tp:taxon-name> (<xref ref-type="fig" rid="F5">Fig. 9</xref>).</p></tp:treatment-sec><tp:treatment-sec sec-type="Dispersal potential"><title>Dispersal potential.</title><p>These beetles are macropterous and are probably capable of flight; they are swift and agile runners.</p></tp:treatment-sec><tp:treatment-sec sec-type="Way of life"><title>Way of life.</title><p>Adults of other <tp:taxon-name>Agra</tp:taxon-name> species are found in the canopy of rainforest trees; known larvae of this genus (<xref ref-type="bibr" rid="B1">Arndt et al. 2001</xref>) are found under the bark of these trees,<!--PageBreak--> however they must also roam on the surface, as they have been collected by insecticidal fogging techniques in the very early morning before first light. Members of <tp:taxon-name>Agra risseri</tp:taxon-name> occur at lowland to midland altitudes in the Amazon Basin. Adults are active in October, the rainy season.</p></tp:treatment-sec><tp:treatment-sec sec-type="Other specimens examined"><title>Other specimens examined.</title><p><bold>Brazil:</bold> Goiás, Jataí (Jatahy), 736m, 17.880°S, 51.720°W (BMNH: ADP 004375, female paratype).</p></tp:treatment-sec><tp:treatment-sec sec-type="Geographic distribution"><title>Geographic distribution.</title><p>(<xref ref-type="fig" rid="F7">Fig. 11</xref>). This species is currently known from Bolivia and Brazil.</p><fig id="F6" position="float" orientation="portrait"><label>Figure 10.</label><caption><p>Distribution map of the species of the pusilla group. Names marked with a “?" do not have precise localities on the specimen label(s).</p></caption><graphic xmlns:xlink="http://www.w3.org/1999/xlink" xlink:href="ZooKeys-066-001-g006.jpg" position="float" orientation="portrait" xlink:type="simple"/></fig><fig id="F7" position="float" orientation="portrait"><label>Figure 11.</label><caption><p>Distribution map of the species of the piranha group.</p></caption><graphic xmlns:xlink="http://www.w3.org/1999/xlink" xlink:href="ZooKeys-066-001-g007.jpg" position="float" orientation="portrait" xlink:type="simple"/></fig></tp:treatment-sec><ref-list><ref id="B1"><mixed-citation xmlns:xlink="http://www.w3.org/1999/xlink" xlink:type="simple"><person-group><name name-style="western"><surname>Arndt</surname><given-names>E</given-names></name><name name-style="western"><surname>Kimse</surname><given-names>S</given-names></name><name name-style="western"><surname>Erwin</surname><given-names>TL</given-names></name></person-group> (<year>2001</year>)<article-title> Arboreal beetles of Neotropical forests: <italic>Agra</italic> Fabricius, larval descriptions with notes on natural history and behaviour (Coleoptera, Carabidae, Lebiini, Agrina).</article-title><source>The Coleopterists Bulletin</source><volume>55</volume> (<issue>3</issue>):<fpage>297</fpage>-<lpage>311</lpage>.</mixed-citation></ref></ref-list></tp:taxon-treatment>
